# Supplementary material for: Untapped Sources of Dual Resistance to Hessian Fly and Greenbug in Synthetic Hexaploid Wheats
Source: Plants (Basel). 2023 Nov 17;12(22):3883. doi: 10.3390/plants12223883 (PMC10674412; doi:10.3390/plants12223883)
Supplement: Supplementary file 1 [file plants-12-03883-s001.zip › TableS1.xlsx]

## Sheet: Sheet1
Table S1. Synthetic Hexaploid Wheat lines evaluated for resistance against Hessian fly (biotype L) and Greenbug (biotype E)
S. No.	*SHW Accession #	Taxonomy	Genotype Name	Origin	**Known response to pests and pathogens
1	PI 369659	X Aegilotriticum spp.	D.I.V. 10652	Argentina, Buenos Aires
2	PI 587160	X Aegilotriticum spp.	WX-SYN B-92-52	Mexico, Mexico City	Resistant to Karnal Bunt
3	PI 587161	X Aegilotriticum spp.	WX-SYN B-92-81	Mexico, Mexico City	Resistant to Karnal Bunt
4	PI 587162	X Aegilotriticum spp.	WX-SYN B-92-87	Mexico, Mexico City	Resistant to Karnal Bunt
5	PI 587163	X Aegilotriticum spp.	WX-SYN B-92-91	Mexico, Mexico City	Resistant to Karnal Bunt
6	PI 604884	X Aegilotriticum spp.	Sando Selection 463	United States, District of Columbia
7	PI 604885	X Aegilotriticum spp.	Sando Selection 464	United States, District of Columbia
8	PI 604886	X Aegilotriticum spp.	Sando Selection 585	United States, District of Columbia
9	PI 604887	X Aegilotriticum spp.	Sando Selection 557	United States, District of Columbia
10	PI 604888	X Aegilotriticum spp.	Sando Selection 586	United States, District of Columbia
11	PI 604889	X Aegilotriticum spp.	Sando Selection 840	United States, District of Columbia
12	PI 604890	X Aegilotriticum spp.	Sando Selection 839	United States, District of Columbia
13	PI 613278	X Aegilotriticum spp.	CIGM86.953-SH19	Mexico, Mexico City
14	PI 613279	X Aegilotriticum spp.	CIGM90.863-SH64	Mexico, Mexico City
15	PI 613280	X Aegilotriticum spp.	CIGM89.567-SH54	Mexico, Mexico City
16	PI 613281	X Aegilotriticum spp.	CIGM92.1723-SH82	Mexico, Mexico City
17	PI 613302	X Aegilotriticum spp.	CIGM93.183	Mexico, Mexico City	Resistant to Karnal Bunt
18	PI 613303	X Aegilotriticum spp.	CIGM87.2765	Mexico, Mexico City	Resistant to Karnal Bunt
19	PI 613304	X Aegilotriticum spp.	CIGM87.2767	Mexico, Mexico City	Resistant to Karnal Bunt
20	PI 613305	X Aegilotriticum spp.	CIGM90.561	Mexico, Mexico City	Resistant to Karnal Bunt
21	PI 613306	X Aegilotriticum spp.	CIGM88.1239	Mexico, Mexico City	Resistant to Karnal Bunt
22	PI 613307	X Aegilotriticum spp.	CIGM88.1344	Mexico, Mexico City	Resistant to Karnal Bunt
23	PI 613308	X Aegilotriticum spp.	CIGM92.1727	Mexico, Mexico City	Resistant to Karnal Bunt
24	PI 613309	X Aegilotriticum spp.	CIGM90.845	Mexico, Mexico City	Resistant to Karnal Bunt
25	PI 613310	X Aegilotriticum spp.	CIGM90.846	Mexico, Mexico City	Resistant to Karnal Bunt
26	PI 613311	X Aegilotriticum spp.	CIGM90.590	Mexico, Mexico City	Resistant to Karnal Bunt
27	PI 613318	X Aegilotriticum spp.	CASS97B00040S	Mexico, Mexico City	Resistant to Spot Blotch
28	PI 613319	X Aegilotriticum spp.	CASS97B00041S	Mexico, Mexico City	Resistant to Spot Blotch
29	PI 613320	X Aegilotriticum spp.	CASS97B00046S	Mexico, Mexico City	Resistant to Spot Blotch
30	PI 613321	X Aegilotriticum spp.	CASS97B00054S	Mexico, Mexico City	Resistant to Spot Blotch
31	PI 613322	X Aegilotriticum spp.	CASS97B00063S	Mexico, Mexico City	Resistant to Spot Blotch
32	PI 634196	X Aegilotriticum spp.	01NDSWG-2	United States, North Dakota	Resistant to Fusarium Head Blight
33	PI 634197	X Aegilotriticum spp.	01NDSWG-5	United States, North Dakota	Resistant to Fusarium Head Blight
34	PI 634198	X Aegilotriticum spp.	01NDSWG-4-1	United States, North Dakota	Resistant to Fusarium Head Blight
35	PI 634199	X Aegilotriticum spp.	01NDSWG-4-2	United States, North Dakota	Resistant to Fusarium Head Blight
36	PI 639730	X Aegilotriticum spp.	SW8	United States, North Dakota	Resistant to Hessian fly GP and vH13 biotypes, Resistant to Stem Rust, Moderately resistant to Tan Spot, Suseptible to Fusarium Head Blight
37	PI 639731	X Aegilotriticum spp.	SW34	United States, North Dakota	Resistant to Hessian fly biotype GP, Susceptible to Hessian fly vH13 biotype, Resistant to Stem Rust, Mderately resistant to Tan Spot, Susceptible to Fusarium Head Blight
38	PI 639732	X Aegilotriticum spp.	SW39	United States, North Dakota	Resistant to Hessian fly biotype GP, Susceptible to Hessian fly vH13 biotype, Resistant to Stem Rust, Mderately resistant to Tan Spot, Susceptible to Fusarium Head Blight
39	PI 648475	X Aegilotriticum spp.	CIGM88.1161-0B	Mexico, Mexico City	Resistant to Russian Wheat Aphid LeafrB2 biotype, Susceptible to Russian Wheat Aphid ChlroB2 biotype
40	PI 648476	X Aegilotriticum spp.	CIGM87.2755-1B-0PR-0B	Mexico, Mexico City	Resistant to Russian Wheat Aphid LeafrB2 biotype, Susceptible to Russian Wheat Aphid ChlroB2 biotype
41	PI 648477	X Aegilotriticum spp.	CIGM90.527	Mexico, Mexico City	Resistant to Russian Wheat Aphid LeafrB2 biotype, Susceptible to Russian Wheat Aphid ChlroB2 biotype
42	PI 648478	X Aegilotriticum spp.	CIGM88.1175-0B	Mexico, Mexico City	Resistant to Russian Wheat Aphid LeafrB2 biotype, Susceptible to Russian Wheat Aphid ChlroB2 biotype
43	PI 648480	X Aegilotriticum spp.	CIGM87.2766-1B-0PR-0B	Mexico, Mexico City	Resistant to Russian Wheat Aphid LeafrB2 biotype, Susceptible to Russian Wheat Aphid ChlroB2 biotype
44	PI 648481	X Aegilotriticum spp.	CIGM87.2766-1B-0PR-0B	Mexico, Mexico City	Resistant to Russian Wheat Aphid LeafrB2 biotype, Susceptible to Russian Wheat Aphid ChlroB2 biotype
45	PI 648482	X Aegilotriticum spp.	CIGM88.1179-0B	Mexico, Mexico City	Resistant to Russian Wheat Aphid LeafrB2 biotype, Susceptible to Russian Wheat Aphid ChlroB2 biotype
46	PI 648483	X Aegilotriticum spp.	CIGM88.1180-0B	Mexico, Mexico City	Resistant to Russian Wheat Aphid LeafrB2 biotype, Susceptible to Russian Wheat Aphid ChlroB2 biotype
47	PI 648484	X Aegilotriticum spp.	CIGM87.2767-1B-0PR-0B	Mexico, Mexico City	Resistant to Russian Wheat Aphid LeafrB2 biotype, Susceptible to Russian Wheat Aphid ChlroB2 biotype
48	PI 648485	X Aegilotriticum spp.	CIGM88.1182-0Y	Mexico, Mexico City	Resistant to Russian Wheat Aphid LeafrB2 biotype, Susceptible to Russian Wheat Aphid ChlroB2 biotype
49	PI 648486	X Aegilotriticum spp.	CIGM88.1182-0Y	Mexico, Mexico City	Resistant to Russian Wheat Aphid LeafrB2 biotype, Susceptible to Russian Wheat Aphid ChlroB2 biotype
50	PI 648487	X Aegilotriticum spp.	CIGM87.2775-1B-0PR-0B	Mexico, Mexico City	Resistant to Russian Wheat Aphid LeafrB2 biotype, Susceptible to Russian Wheat Aphid ChlroB2 biotype
51	PI 648488	X Aegilotriticum spp.	CIGM88.1183-0B	Mexico, Mexico City	Resistant to Russian Wheat Aphid LeafrB2 biotype, Susceptible to Russian Wheat Aphid ChlroB2 biotype
52	PI 648490	X Aegilotriticum spp.	CIGM88.1183-0B	Mexico, Mexico City	Resistant to Russian Wheat Aphid LeafrB2 biotype, Susceptible to Russian Wheat Aphid ChlroB2 biotype
53	PI 648491	X Aegilotriticum spp.	CIGM88.1191-0B	Mexico, Mexico City	Resistant to Russian Wheat Aphid LeafrB2 biotype, Susceptible to Russian Wheat Aphid ChlroB2 biotype
54	PI 648492	X Aegilotriticum spp.	CIGM86.946-1B-0B-0PR-0B	Mexico, Mexico City	Resistant to Russian Wheat Aphid LeafrB2 biotype, Susceptible to Russian Wheat Aphid ChlroB2 biotype
55	PI 648493	X Aegilotriticum spp.	CIGM87.2770-1B-0PR-0B	Mexico, Mexico City
56	PI 648494	X Aegilotriticum spp.	CIGM88.1192-0B	Mexico, Mexico City	Resistant to Russian Wheat Aphid LeafrB2 biotype, Susceptible to Russian Wheat Aphid ChlroB2 biotype
57	PI 648495	X Aegilotriticum spp.	CIGM88.1193-0B	Mexico, Mexico City	Resistant to Russian Wheat Aphid LeafrB2 biotype, Susceptible to Russian Wheat Aphid ChlroB2 biotype
58	PI 648497	X Aegilotriticum spp.	CIGM88.1194-0B	Mexico, Mexico City	Resistant to Russian Wheat Aphid LeafrB2 biotype, Susceptible to Russian Wheat Aphid ChlroB2 biotype
59	PI 648498	X Aegilotriticum spp.	CIGM88.1195-0B	Mexico, Mexico City	Resistant to Russian Wheat Aphid LeafrB2 biotype, Susceptible to Russian Wheat Aphid ChlroB2 biotype
60	PI 648499	X Aegilotriticum spp.	CIGM88.1195-0B	Mexico, Mexico City
61	PI 648501	X Aegilotriticum spp.	CIGM87.2771-1B-0PR-0B	Mexico, Mexico City	Resistant to Russian Wheat Aphid LeafrB2 biotype, Susceptible to Russian Wheat Aphid ChlroB2 biotype
62	PI 648502	X Aegilotriticum spp.	CIGM88.1197-0B	Mexico, Mexico City	Resistant to Russian Wheat Aphid LeafrB2 biotype, Susceptible to Russian Wheat Aphid ChlroB2 biotype
63	PI 648504	X Aegilotriticum spp.	CIGM88.1200-0B	Mexico, Mexico City	Resistant to Russian Wheat Aphid LeafrB2 biotype, Susceptible to Russian Wheat Aphid ChlroB2 biotype
64	PI 648505	X Aegilotriticum spp.	CIGM86.951-1B-0B-0PR-0B	Mexico, Mexico City	Resistant to Russian Wheat Aphid LeafrB2 biotype, Susceptible to Russian Wheat Aphid ChlroB2 biotype
65	PI 648506	X Aegilotriticum spp.	CIGM86.959-1M-1Y-0B-0PR-0B	Mexico, Mexico City	Resistant to Russian Wheat Aphid LeafrB2 biotype, Susceptible to Russian Wheat Aphid ChlroB2 biotype
66	PI 648507	X Aegilotriticum spp.	CIGM86.948-1B-0B-0PR-0B	Mexico, Mexico City	Resistant to Russian Wheat Aphid LeafrB2 biotype, Susceptible to Russian Wheat Aphid ChlroB2 biotype
67	PI 648508	X Aegilotriticum spp.	CIGM88.1204-0B	Mexico, Mexico City
68	PI 648509	X Aegilotriticum spp.	CIGM88.1209-0B	Mexico, Mexico City	Resistant to Russian Wheat Aphid LeafrB2 biotype, Susceptible to Russian Wheat Aphid ChlroB2 biotype
69	PI 648510	X Aegilotriticum spp.	CIGM90.561	Mexico, Mexico City	Resistant to Russian Wheat Aphid LeafrB2 biotype, Susceptible to Russian Wheat Aphid ChlroB2 biotype
70	PI 648511	X Aegilotriticum spp.	CIGM86.940-1B-0B-0PR-0B	Mexico, Mexico City	Resistant to Russian Wheat Aphid LeafrB2 biotype, Susceptible to Russian Wheat Aphid ChlroB2 biotype
71	PI 648512	X Aegilotriticum spp.	CIGM87.2760-1B-0PR-0B	Mexico, Mexico City	Resistant to Russian Wheat Aphid LeafrB2 biotype, Susceptible to Russian Wheat Aphid ChlroB2 biotype
72	PI 648513	X Aegilotriticum spp.	CIGM88.1212-0B	Mexico, Mexico City	Resistant to Russian Wheat Aphid LeafrB2 biotype, Susceptible to Russian Wheat Aphid ChlroB2 biotype
73	PI 648514	X Aegilotriticum spp.	CIGM86.953-1M-1Y-0B-0PR-0B	Mexico, Mexico City	Resistant to Russian Wheat Aphid LeafrB2 biotype, Susceptible to Russian Wheat Aphid ChlroB2 biotype
74	PI 648515	X Aegilotriticum spp.	CIGM87.2761-1B-0PR-0B	Mexico, Mexico City	Resistant to Russian Wheat Aphid LeafrB2 biotype, Susceptible to Russian Wheat Aphid ChlroB2 biotype
75	PI 648517	X Aegilotriticum spp.	CIGM88.1217-0B	Mexico, Mexico City	Resistant to Russian Wheat Aphid LeafrB2 biotype, Susceptible to Russian Wheat Aphid ChlroB2 biotype
76	PI 648518	X Aegilotriticum spp.	CIGM88.1216-0B	Mexico, Mexico City	Resistant to Russian Wheat Aphid LeafrB2 biotype, Susceptible to Russian Wheat Aphid ChlroB2 biotype
77	PI 648519	X Aegilotriticum spp.	CIGM88.1217-0B	Mexico, Mexico City	Resistant to Russian Wheat Aphid LeafrB2 biotype, Susceptible to Russian Wheat Aphid ChlroB2 biotype
78	PI 648520	X Aegilotriticum spp.	CIGM87.2762-1B-0PR-0B	Mexico, Mexico City	Resistant to Russian Wheat Aphid LeafrB2 biotype, Susceptible to Russian Wheat Aphid ChlroB2 biotype
79	PI 648521	X Aegilotriticum spp.	CIGM88.1218-0B	Mexico, Mexico City	Resistant to Russian Wheat Aphid LeafrB2 biotype, Susceptible to Russian Wheat Aphid ChlroB2 biotype
80	PI 648522	X Aegilotriticum spp.	CIGM88.1219-0B	Mexico, Mexico City	Resistant to Russian Wheat Aphid LeafrB2 biotype, Susceptible to Russian Wheat Aphid ChlroB2 biotype
* Synthetic Hexaploid Wheat NSGC (National Small Grains Collection) accession number
** Information on known resistance and susceptibility to other pests and pathogens was obtained from NSGC
