# Supplementary material for: Untapped Sources of Dual Resistance to Hessian Fly and Greenbug in Synthetic Hexaploid Wheats
Source: Plants (Basel). 2023 Nov 17;12(22):3883. doi: 10.3390/plants12223883 (PMC10674412; doi:10.3390/plants12223883)
Supplement: Supplementary file 1 [file plants-12-03883-s001.zip › TableS2.xlsx]

## Sheet: Response to Biotype L Hf
Table S2. Phenotypic response of Synthetic Hexaploid Wheat lines to Hessian fly biotype L
S. No	Accession	# Tested	# Avg DR Larvae	# R	# S	% R
Origin: Mexico, Mexico City
1	PI 587160	11	-	7	4	63.6364
2	PI 587161	13	5.1	12	1	92.3077
3	PI 587162	13	13.7	12	1	92.3077
4	PI 587163	10	20.6	10	0	100
5	PI 613278	11	-	7	4	63.6364
6	PI 613279	13	-	0	13	0
7	PI 613280	12	-	8	4	66.6667
8	PI 613281	15	-	0	15	0
9	PI 613302	14	-	3	11	21.4286
10	PI 613303	10	7.7	10	0	100
11	PI 613304	6	6.3	6	0	100
12	PI 613305	13	10	13	0	100
13	PI 613306	15	-	0	15	0
14	PI 613307	12	-	5	7	41.6667
15	PI 613308	13	-	0	13	0
16	PI 613309	8	9.9	8	0	100
17	PI 613310	12	-	8	4	66.6667
18	PI 613311	12	4.2	10	2	83.3333
19	PI 613318	14	-	4	10	28.5714
20	PI 613319	14	11.1	14	0	100
21	PI 613320	14	-	0	14	0
22	PI 613321	12	-	1	11	8.33333
23	PI 613322	13	-	0	13	0
24	PI 648475	10	-	0	10	0
25	PI 648476	9	-	0	9	0
26	PI 648477	11	-	0	11	0
27	PI 648478	14	4.4	14	0	100
28	PI 648480	11	6.8	11	0	100
29	PI 648481	11	7.2	11	0	100
30	PI 648482	8	5.8	8	0	100
31	PI 648483	7	7.1	7	0	100
32	PI 648484	9	10.1	9	0	100
33	PI 648485	10	16	10	0	100
34	PI 648486	10	16.9	10	0	100
35	PI 648487	15	-	0	15	0
36	PI 648488	13	-	1	12	7.69231
37	PI 648490	9	5.6	9	0	100
38	PI 648491	8	-	0	8	0
39	PI 648492	13	-	0	13	0
40	PI 648493	13	-	0	13	0
41	PI 648494	11	-	0	11	0
42	PI 648495	11	-	0	11	0
43	PI 648497	6	10.8	6	0	100
44	PI 648498	10	-	1	9	10
45	PI 648499	11	-	1	10	9.09091
46	PI 648501	8	5.6	8	0	100
47	PI 648502	12	4.5	12	0	100
48	PI 648504	10	4.6	9	1	90
49	PI 648505	10	6.3	10	0	100
50	PI 648506	13	5.7	13	0	100
51	PI 648507	11	7.9	11	0	100
52	PI 648508	9	-	0	9	0
53	PI 648509	9	18.7	9	0	100
54	PI 648510	14	28.2	14	0	100
55	PI 648511	13	24.7	13	0	100
56	PI 648512	11	-	2	9	18.1818
57	PI 648513	7	9	7	0	100
58	PI 648514	7	-	0	7	0
59	PI 648515	15	-	0	15	0
60	PI 648517	10	12.8	10	0	100
61	PI 648518	13	15.3	11	2	84.6154
62	PI 648519	14	23.7	14	0	100
63	PI 648520	14	14.8	14	0	100
64	PI 648521	10	-	6	4	60
65	PI 648522	8	33.1	8	0	100
Origin: United States, North Dakota
66	PI 634196	12	-	0	12	0
67	PI 634197	11	-	5	6	45.4545
68	PI 634198	12	-	0	12	0
69	PI 634199	13	-	0	13	0
70	PI 639730	10	6.7	10	0	100
71	PI 639731	13	-	4	9	30.7692
72	PI 639732	11	3.9	11	0	100
Origin: United States, District of Columbia
73	PI 604884	10	-	5	5	50
74	PI 604885	13	-	3	10	23.0769
75	PI 604886	13	-	0	13	0
76	PI 604887	11	-	0	11	0
77	PI 604888	12	-	0	12	0
78	PI 604889	12	-	0	12	0
79	PI 604890	15	-	0	15	0
Origin: Argentina, Buenos Aires
80	PI 369659	10	-	0	10	0
Controls
Resistant	Synthetic (W7984 harboring the H32 resistance gene)	8	10	8	0	100
Susceptible	Newton	10	-	0	10	0
Gray highlighted rows show Synthetic Hexaploid Wheat (SHW) lines exhibiting >70% resistance to Hf biotype L
# Tested: Total number of plants from each SHW accession evaluated for response to Hf infestation
# Avg DR Larvae: Average number of dead, red biotype L larvae per plant
# R: Total number of resistant plants with dead, red larvae and showing normal growth
# S: Total number of susceptible plants showing stunted growth
% R: Percentage of plants in a SHW accession that shows resistance response
