# Supplementary material for: Untapped Sources of Dual Resistance to Hessian Fly and Greenbug in Synthetic Hexaploid Wheats
Source: Plants (Basel). 2023 Nov 17;12(22):3883. doi: 10.3390/plants12223883 (PMC10674412; doi:10.3390/plants12223883)
Supplement: Supplementary file 1 [file plants-12-03883-s001.zip › TableS3.xlsx]

## Sheet: Response to GP Hf biotype
Table S3. Phenotypic response of Synthetic Hexaploid Wheat lines to Hessian fly biotypes GP and vH13
		Response to GP					Response to vH13
S. No	Accession	# Tested	# Avg DR Larvae	# R	# S	% R	# Tested	# Avg Larvae	# R	# S	% R
Origin: Mexico, Mexico City
1	PI 587163	6	12.8333	6	0	100	9	7.1	9	0	100
2	PI 613303	6	15.8333	6	0	100	10	13.3	3	7	30
3	PI 613309	6	11	5	1	83.3333	8	11	8	0	100
4	PI 613319	10	17.5	10	0	100	11	11	11	0	100
5	PI 648478	8	7.375	8	0	100	9	12.8	9	0	100
6	PI 648480	9	10.3333	3	6	33	10	7.9	2	8	20
7	PI 648482	7	8.14286	7	0	100	7	12.3	7	0	100
8	PI 648484	10	8.2	10	0	100	9	11.7	9	0	100
9	PI 648486	9	15.1111	9	0	100	10	16.6	9	1	90
10	PI 648490	8	8.25	8	0	100	5	9.2	5	0	100
11	PI 648497	5	10.6	5	0	100	7	9.3	7	0	100
12	PI 648501	9	5.22222	9	0	100	9	7.1	9	0	100
13	PI 648502	9	12.3333	3	6	33.3333	6	13.7	1	5	17
14	PI 648505	9	9.55556	9	0	100	8	8.1	6	2	75
15	PI 648510	8	15	8	0	100	7	5.3	7	0	100
Origin: United States, North Dakota
*Controls
16	PI 639730	9	20	9	0	100	9	8.6	9	0	100
17	PI 639732	7	10.2857	7	0	100	8	15.8	0	8	0
Gray highlighted rows show Synthetic Hexaploid Wheat (SHW) lines exhibiting >70% resistance to GP and vH13 Hf biotypes
# Tested: Total number of plants from each SHW accession evaluated for response to GP and vH13 biotypes
# Avg DR Larvae: Average number of dead, red Hf larvae per plant
# R: Total number of resistant plants with dead, red larvae and showing normal growth
# S: Total number of susceptible plants showing stunted growth
% R: Percentage of plants in a SHW accession that shows resistance response
*Controls : SHW accession previously phenotyped against GP and vH13 Hf biotypes (Wang et al 2006 [37]) and used as controls in this study
