# Supplementary material for: Untapped Sources of Dual Resistance to Hessian Fly and Greenbug in Synthetic Hexaploid Wheats
Source: Plants (Basel). 2023 Nov 17;12(22):3883. doi: 10.3390/plants12223883 (PMC10674412; doi:10.3390/plants12223883)
Supplement: Supplementary file 1 [file plants-12-03883-s001.zip › TableS4.xlsx]

## Sheet: Sheet1
Table S4. Phenotypic response of Synthetic Hexaploid Wheat lines to Greenbug (Gb) biotype E
S. No	Accession	# Tested	Phenotype
Origin: Mexico, Mecico City
1	PI 587160	3	S
2	PI 587161	7	R
3	PI 587162	8	R
4	PI 587163	7	R
5	PI 613278	8	R
6	PI 613279	8	S
7	PI 613280	6	S
8	PI 613281	7	S
9	PI 613302	9	S
10	PI 613303	7	R
11	PI 613304	8	R
12	PI 613305	9	R
13	PI 613306	8	S
14	PI 613307	5	R
15	PI 613308	9	S
16	PI 613309	7	R
17	PI 613310	8	R
18	PI 613311	7	R
19	PI 613318	7	S
20	PI 613319	9	S
21	PI 613320	8	S
22	PI 613321	7	S
23	PI 613322	5	S
24	PI 648475	9	S
25	PI 648476	7	S
26	PI 648477	5	S
27	PI 648478	10	R
28	PI 648480	10	R
29	PI 648481	10	R
30	PI 648482	6	R
31	PI 648483	3	R
32	PI 648484	8	R
33	PI 648485	8	R
34	PI 648486	8	R
35	PI 648487	7	S
36	PI 648488	7	S
37	PI 648490	7	S
38	PI 648491	7	S
39	PI 648492	6	R
40	PI 648493	6	R
41	PI 648494	8	R
42	PI 648495	7	R
43	PI 648497	5	R
44	PI 648498	6	R
45	PI 648499	6	R
46	PI 648501	6	R
47	PI 648502	6	S
48	PI 648504	8	S
49	PI 648505	8	S
50	PI 648506	9	S
51	PI 648507	5	S
52	PI 648508	4	S
53	PI 648509	5	R
54	PI 648510	7	R
55	PI 648511	6	R
56	PI 648512	4	S
57	PI 648513	5	R
58	PI 648514	5	S
59	PI 648515	5	S
60	PI 648517	6	R
61	PI 648518	7	R
62	PI 648519	6	S
63	PI 648520	8	R
64	PI 648521	5	S
65	PI 648522	4	R
Origin: United States, North Dakota
66	PI 634196	6	S
67	PI 634197	7	S
68	PI 634198	6	S
69	PI 634199	6	S
70	PI 639730	10	R
71	PI 639731	7	S
72	PI 639732	8	S
Origin: United States, District of Columbia
73	PI 604884	7	S
74	PI 604885	10	S
75	PI 604886	10	S
76	PI 604887	5	S
77	PI 604888	8	S
78	PI 604889	8	S
79	PI 604890	9	S
Origin: Argentina, Buenos Aires
80	PI 369659	5	S
Controls
Resistant	Synthetic (W7984 SHW harboring the Gb7 gene)	10	R
Susceptible	Custer	10	S
Gray highlighted rows show SHW lines exhibiting resistance to Gb biotype E
# Tested: Total number of plants from each SHW accession evaluated for response to Gb infestation
R- Resistant
S- Susceptible
